# Supplementary material for: Assessing the allocation of attention during visual search using digit-tracking, a calibration-free alternative to eye tracking
Source: Sci Rep. 2023 Feb 9;13:2376. doi: 10.1038/s41598-023-29133-7 (PMC9911646; doi:10.1038/s41598-023-29133-7)
Supplement: Supplementary file 1 — Supplementary Information. [file 41598_2023_29133_MOESM1_ESM.zip]

Archive with 8 entries (7 files):
- Supplmentary videos/
- __MACOSX/._Supplmentary videos
- Supplmentary videos/Exp 1.mp4
- __MACOSX/Supplmentary videos/._Exp 1.mp4
- Supplmentary videos/Exp 2.mp4
- __MACOSX/Supplmentary videos/._Exp 2.mp4
- Supplmentary videos/Exp 3.mp4
- __MACOSX/Supplmentary videos/._Exp 3.mp4
